# Supplementary material for: Lithium enrichment in intracontinental rhyolite magmas leads to Li deposits in caldera basins
Source: Nat Commun. 2017 Aug 16;8:270. doi: 10.1038/s41467-017-00234-y (PMC5559592; doi:10.1038/s41467-017-00234-y)
Supplement: Supplementary file 2 — Supplementary Data 1 [file 41467_2017_234_MOESM2_ESM.xlsx]

## Sheet: Sheet1
Center	McDermitt Volcanic Field				High Rock Caldera Complex	Yellowstone Volcanic Field	Red Mountain Intrusive Complex	Sierra La Primavera	Pantelleria
Unit	Tuff of Oregon Canyon	Tuff of Trout Creek Mountains	Tuff of Long Ridge	Tuff of Whitehorse Creek	Soldier Meadow Tuff	Huckleberry Ridge Tuff A	Hideaway Park Tuff	Tala Tuff	postcaldera lava
Sample #	TB-435	TB-262	CC78-135B	TB-322	MC121	65YR-3A	12-HPR-5	992-258	P-32
Sample type	weakly peralkaline rhyoltie ignimbrite (late)	weakly peralkaline rhyolite ignimbrite (early)	weakly peralkaline rhyolite fall deposit (early)	metaluminous rhyolite ignimbrite	peralkaline rhyolite ignimbrite	metaluminous rhyolite ignimbrite	peraluminous rhyolite ignimbrite (upper)	weakly peralkaline rhyolite ignimbrite	peralkaline rhyolite lava
Age	16.47 Ma	16.42 Ma	16.33 Ma	15.56 Ma	16.00 Ma	2.14 Ma	27.49 Ma	95 Ka	14 Ka
Type of Crust	transitional crust	transitional crust	transitional crust	transitional crust	accreted island arc terranes	contental craton	continental craton	accreted island arc terranes	thin rifting continental crust
average Li in melt inclusions (this study)	1301 ppm	1076 ppm	1482 ppm	1315 ppm	425 ppm	1191 ppm	5984 ppm	389 ppm	100 ppm
εNd (CHUR = 0.512638)	n/a	n/a	2.59	n/a	n/a	-9.81	-10	5.19	7
87Sr/86Sri	n/a	n/a	0.705136	n/a	n/a	0.71171	0.73488	0.704384	0.703368
References	1	1	1, 2, 3	1	4	5, 6	7, 8	9	10, 11
Notes			isotopic data is an average of values of Tuff of Long Ridge from refs. 2 and 3.				isotopic data is from the Seriate stock (ref. 7) which is the intrusive equivalent of the Hideaway Park Tuff	isotopic data is average of the Tala Tuff upper and lower members (ref. 9)	isotopic data is average of pantellerites from (ref. 11)
References
1	Benson, T. R., Mahood, G. A., & Grove, M. Geology and 40Ar/39Ar geochronology of the Middle Miocene McDermitt Volcanic Field, Oregon and Nevada: silicic volcanism associated with propagating flood basalt dikes at initiation of the Yellowstone hotspot. Geol. Soc. Am. Bull. (in press).
2	Tegtmeyer, K. J., & Farmer, G. L. Nd isotopic gradients in upper crustal magma chambers: Evidence for in situ magma-wall-rock interaction. Geology 18, 5–9 (1990).
3	Starkel, W. A. Mapping, geologic evolution and petrogenesis of the McDermitt Caldera Center, northern Nevada & southern Oregon, USA. (2014).
4	Coble, M. A., & Mahood, G. A. Geology of the High Rock caldera complex, northwest Nevada, and implications for intense rhyolitic volcanism associated with flood basalt magmatism and the initiation of the Snake River Plain–Yellowstone trend. Geosphere 12, 1, 58–113 (2016).
5	Hildreth, W., Halliday, A. N., & Robert, L.. Isotopic and Chemical Evidence Concerning the Genesis and Contamination of Basaltic and Rhyolitic Magma Beneath the Yellowstone Plateau Volcanic Field. J. Petrol. 32, 63–138 (1991).
6	Ellis, B. S., Mark, D. F., Pritchard, C. J., & Wolff, J. A.. Temporal dissection of the Huckleberry Ridge Tuff using the 40Ar/39Ar dating technique. Quat. Geochron. 9, 34–41 (2012).
7	Stein, H. J., & Crock, J. G.. Late Cretaceous-Tertiary magmatism in the Colorado Mineral Belt; Rare earth element and samarium-neodymium isotopic studies. Geol. Soc. Am. Mem. 174, 195–223 (1990).
8	Mercer, C. N., Hofstra, A. H., Todorov, T. I., Roberge, J., Burgisser, A., Adams, D. T., & Cosca, M.. Pre-Eruptive Conditions of the Hideaway Park Topaz Rhyolite: Insights into Metal Source and Evolution of Magma Parental to the Henderson Porphyry Molybdenum Deposit, Colorado. J. Petrol. 56, 4, 645–679 (2015).
9	Mahood, G. A., & Halliday, A. N. Generation of high-silica rhyolite: A Nd, Sr, and O isotopic study of Sierra La Primavera, Mexican Neovolcanic Belt. Cont. Mineral. Petrol. 100, 183–191 (1988).
10	Mahood, G. A., & Hildreth, W. Geology of the peralkaline volcano at Pantelleria, Strait of Sicily. Bull. Volc. 48, 143–172 (1986).
11	Civetta, L., D’Antonio, M., Orsi, G., & Tilton, G. R. The Geochemistry of Volcanic Rocks from Pantelleria Island, Sicily Channel: Petrogenesis and Characteristics of the Mantle Source Region. J. Petrol. 39, 8, 1453–1491 (1998).
