# Supplementary material for: Lithium enrichment in intracontinental rhyolite magmas leads to Li deposits in caldera basins
Source: Nat Commun. 2017 Aug 16;8:270. doi: 10.1038/s41467-017-00234-y (PMC5559592; doi:10.1038/s41467-017-00234-y)
Supplement: Supplementary file 3 — Supplementary Data 2 [file 41467_2017_234_MOESM3_ESM.xlsx]

## Sheet: Sheet1
	Inclusion Size	Li	Be	B	F	S	Cl	TiO2	FeO*	Cu	Ga	Rb	Sr	Y	Zr	Nb	Ba	La	Ce	Nd	Sm	Eu	Gd	Tb	Dy	Er	Yb	Pb	Th	U	Li/Rb	F/Cl	Eu/Eu*	F0/Cl0	Livc (ppm)	% vapor loss	Livc/Rb
	(microns)	(ppm)	(ppm)	(ppm)	(ppm)	(ppm)	(ppm)	(wt%)	(wt%)	(ppm)	(ppm)	(ppm)	(ppm)	(ppm)	(ppm)	(ppm)	(ppm)	(ppm)	(ppm)	(ppm)	(ppm)	(ppm)	(ppm)	(ppm)	(ppm)	(ppm)	(ppm)	(ppm)	(ppm)	(ppm)
McDermitt Volcanic Field: Tuff of Oregon Canyon
435-1.1	35	1326 ± 65	5.1 ± 0.4	25 ± 9	6980 ± 504	69 ± 5	1297 ± 134	0.2 ± 0.01	2.37 ± 0.07	59 ± 3	30 ± 2	238 ± 6	0.71 ± 0.01	108 ± 4	874 ± 35	43 ± 3	6.4 ± 0.5	60.7 ± 2.2	130.1 ± 1.9	66.6 ± 4.9	15.7 ± 0.3	0.5 ± 0.1	12.8 ± 0.7	2.8 ± 0.1	13.7 ± 1.2	8.3 ± 0.6	10.2 ± 0.2	26 ± 3	23.8 ± 0.6	9.7 ± 0.5	5.56328	5.37999	0.0260459	3.62	1586	2	6.65229
435-11.1	20	1225 ± 60	4.3 ± 0.3	29 ± 11	6382 ± 461	63 ± 5	1650 ± 183	0.19 ± 0.01	1.98 ± 0.06	66 ± 4	29 ± 2	224 ± 5	0.43 ± 0.01	95 ± 3	925 ± 37	42 ± 3	7.2 ± 0.5	65.9 ± 2.4	134.1 ± 1.9	69.2 ± 5.1	17.5 ± 0.4	0.5 ± 0.1	11.7 ± 0.7	2.5 ± 0.1	13.7 ± 1.2	9.4 ± 0.7	10.3 ± 0.2	27 ± 3	27.7 ± 0.7	11.4 ± 0.6	5.47469	3.86771	0.0230581	3.62	1262	0.3	5.63852
435-14.1.1	45	966 ± 47	5.4 ± 0.4	36 ± 14	7219 ± 521	38 ± 3	1360 ± 143	0.21 ± 0.01	2.54 ± 0.08	35 ± 2	30 ± 2	234 ± 5	0.71 ± 0.01	113 ± 4	907 ± 37	38 ± 2	6.1 ± 0.5	44.8 ± 1.6	117.2 ± 1.7	57.2 ± 4.2	14.4 ± 0.3	0.4 ± 0.1	11.7 ± 0.7	2.1 ± 0.1	12.7 ± 1.1	7.6 ± 0.6	11.4 ± 0.3	33 ± 3	24.3 ± 0.6	10.7 ± 0.5	4.12798	5.30856	0.0227832	3.62	1148	1.9	4.90368
435-14.1.2	45	891 ± 43	6.5 ± 0.5	42 ± 16	6762 ± 488	46 ± 4	1377 ± 146	0.21 ± 0.01	2.28 ± 0.07	32 ± 2	31 ± 2	223 ± 5	0.6 ± 0.01	112 ± 4	854 ± 35	42 ± 3	6 ± 0.4	63.3 ± 2.3	126.6 ± 1.8	69.7 ± 5.2	16.3 ± 0.3	0.5 ± 0.1	13.2 ± 0.8	2.9 ± 0.1	16.1 ± 1.4	9.8 ± 0.7	10.8 ± 0.2	23 ± 2	26.6 ± 0.7	10.2 ± 0.5	3.99823	4.91129	0.0226317	3.62	1023	1.5	4.58913
435-2.1.1	100	1600 ± 78	7.5 ± 0.6	46 ± 18	5316 ± 384	51 ± 4	1470 ± 159	0.27 ± 0.01	3.1 ± 0.1	55 ± 3	35 ± 2	228 ± 5	0.63 ± 0.01	138 ± 5	779 ± 32	42 ± 3	6.3 ± 0.5	88.2 ± 3	182.5 ± 2.4	100.7 ± 7.8	22.9 ± 0.5	0.7 ± 0.1	18.8 ± 1	3.2 ± 0.1	16.6 ± 1.4	11 ± 0.8	13.2 ± 0.3	30 ± 3	21.5 ± 0.6	9.8 ± 0.5	7.01623	3.61646	0.0252977	3.62	1599	0	7.01174
435-2.1.2	100	1533 ± 75	7.4 ± 0.5	44 ± 17	5434 ± 393	44 ± 3	1471 ± 159	0.25 ± 0.01	2.94 ± 0.09	50 ± 3	33 ± 2	263 ± 6	0.73 ± 0.01	138 ± 5	801 ± 32	46 ± 3	7 ± 0.5	87.6 ± 3	173.4 ± 2.4	98.6 ± 7.6	24.6 ± 0.5	0.8 ± 0.1	17.8 ± 1	3.5 ± 0.2	18.9 ± 1.6	12 ± 0.9	11.3 ± 0.3	27 ± 3	22.4 ± 0.6	9.6 ± 0.5	5.83122	3.69426	0.0266983	3.62	1547	0.1	5.88489
435-5.1	60	1358 ± 66	5.9 ± 0.4	27 ± 10	9759 ± 705	61 ± 5	1758 ± 196	0.26 ± 0.01	3.06 ± 0.09	71 ± 4	40 ± 3	289 ± 7	0.85 ± 0	141 ± 5	1029 ± 42	54 ± 4	7.7 ± 0.6	86.4 ± 3	172.7 ± 2.3	99.6 ± 7.7	20.6 ± 0.4	0.6 ± 0.1	16.9 ± 1	3.3 ± 0.1	19.2 ± 1.6	11.4 ± 0.8	13.7 ± 0.3	31 ± 3	29.8 ± 0.8	13.3 ± 0.7	4.7036	5.55276	0.0241928	3.62	1647	2.1	5.70459
435-7.1	40	1759 ± 86	6.8 ± 0.5	40 ± 15	7053 ± 509	49 ± 4	1676 ± 186	0.23 ± 0.01	2.81 ± 0.09	61 ± 3	34 ± 2	323 ± 8	0.94 ± 0	131 ± 4	1012 ± 41	50 ± 3	7.4 ± 0.6	79.5 ± 2.8	164.5 ± 2.3	89 ± 6.8	19.8 ± 0.4	0.5 ± 0.1	16 ± 0.9	3.2 ± 0.1	17.2 ± 1.5	12 ± 0.9	12.3 ± 0.3	36 ± 4	27.6 ± 0.7	12.6 ± 0.6	5.44519	4.20907	0.0207353	3.62	1882	0.8	5.8264
435-9.1	40	1047 ± 51	6.6 ± 0.5	42 ± 16	14726 ± 1064	81 ± 6	1890 ± 209	0.28 ± 0.01	2.94 ± 0.09	122 ± 7	40 ± 3	272 ± 6	1.02 ± 0	140 ± 5	921 ± 37	50 ± 3	8 ± 0.6	74.9 ± 2.7	147.9 ± 2.1	90.2 ± 6.9	21.9 ± 0.5	0.6 ± 0.1	17.8 ± 1	3.1 ± 0.1	16 ± 1.4	10.1 ± 0.7	14.5 ± 0.3	31 ± 3	25.4 ± 0.7	11.4 ± 0.6	3.84991	7.78947	0.0209668	3.62	1479	3.8	5.43884
McDermitt Volcanic Field: Tuff of Trout Creek Mountains
TB262-2.1	60	1139 ± 68	3.7 ± 0.4	38 ± 4	1458 ± 206	112 ± 9	830 ± 74	0.18 ± 0.01	2.47 ± 0.04	33 ± 2	29 ± 1	182 ± 4	0.83 ± 0	71 ± 2	571 ± 16	24 ± 1	11.3 ± 0.7	40.8 ± 1.1	87.6 ± 3.3	47.2 ± 3.1	12.7 ± 0.7	0.9 ± 0.1	10.5 ± 1.4	2.5 ± 0.2	12.6 ± 0.5	7.4 ± 0.2	7 ± 0.3	53 ± 4	10.2 ± 0.4	4.6 ± 0.3	6.27463	1.75678	0.0581436	1.2	1352	1.9	7.4483
TB262-4.1	40	998 ± 60	4.5 ± 0.5	32 ± 3	1004 ± 142	92 ± 7	727 ± 63	0.17 ± 0.01	3.1 ± 0.06	50 ± 4	26 ± 1	152 ± 4	0.78 ± -0.01	102 ± 3	448 ± 13	22 ± 1	7.4 ± 0.4	59.6 ± 1.7	127 ± 4.5	64.4 ± 4.2	15.2 ± 0.8	1.3 ± 0.1	16.7 ± 2.3	3.2 ± 0.3	17.7 ± 0.6	10.7 ± 0.3	10.5 ± 0.4	45 ± 3	17 ± 0.7	4.5 ± 0.3	6.57643	1.38092	0.0599504	1.2	1063	0.7	7.00672
TB262-5.1	40	995 ± 60	4.1 ± 0.4	36 ± 3	1015 ± 144	70 ± 6	799 ± 71	0.2 ± 0.01	3.34 ± 0.07	85 ± 6	27 ± 1	160 ± 4	0.73 ± -0.02	89 ± 2	233 ± 7	30 ± 1	3.6 ± 0.2	52.8 ± 1.5	111.6 ± 4.1	58.7 ± 3.9	13.2 ± 0.7	1.1 ± 0.1	12.7 ± 1.7	2.8 ± 0.3	13.7 ± 0.5	10.1 ± 0.3	10 ± 0.4	50 ± 4	4.7 ± 0.2	1.5 ± 0.1	6.22567	1.27116	0.0638743	1.2	1021	0.3	6.39087
TB262-5.2	25	1193 ± 71	4 ± 0.4	33 ± 3	1173 ± 166	95 ± 7	744 ± 65	0.16 ± 0.01	2.87 ± 0.06	53 ± 4	22 ± 1	170 ± 4	0.79 ± -0.01	99 ± 3	391 ± 11	21 ± 1	7.9 ± 0.4	53.5 ± 1.5	117.3 ± 4.2	59.8 ± 3.9	17 ± 0.9	1.2 ± 0.1	15.7 ± 2.1	3.1 ± 0.3	16.2 ± 0.6	10.3 ± 0.3	8 ± 0.3	29 ± 2	17.5 ± 0.7	5.3 ± 0.4	7.01334	1.57603	0.0531831	1.2	1349	1.4	7.9309
TB262-6.1	35	1145 ± 69	2.6 ± 0.3	30 ± 3	1026 ± 145	78 ± 6	852 ± 77	0.18 ± 0.01	3.35 ± 0.07	160 ± 11	24 ± 1	152 ± 4	0.76 ± -0.01	116 ± 3	615 ± 17	28 ± 1	7.3 ± 0.4	54.4 ± 1.5	123 ± 4.4	63.8 ± 4.2	17.4 ± 0.9	1.3 ± 0.1	17.5 ± 2.4	3.7 ± 0.4	20.3 ± 0.7	12.8 ± 0.4	12.5 ± 0.5	44 ± 3	17.5 ± 0.7	6.5 ± 0.5	7.54011	1.20495	0.0578038	1.2	1147	0	7.55291
TB262-7.1	50	1026 ± 61	1.9 ± 0.2	27 ± 2	1015 ± 144	79 ± 6	757 ± 66	0.18 ± 0.01	3.13 ± 0.07	73 ± 5	24 ± 1	146 ± 3	0.67 ± -0.03	110 ± 3	556 ± 16	27 ± 1	8.9 ± 0.5	53.4 ± 1.5	109.3 ± 4	56.3 ± 3.7	15.2 ± 0.8	1.1 ± 0.1	16.4 ± 2.2	3.3 ± 0.3	19.2 ± 0.7	11.6 ± 0.4	12.4 ± 0.5	38 ± 3	16.7 ± 0.7	6.6 ± 0.5	7.03302	1.33977	0.0513286	1.2	1078	0.5	7.39087
TB262-14.1	45	1301 ± 78	4.1 ± 0.4	34 ± 3	1110 ± 157	85 ± 7	909 ± 84	0.21 ± 0.01	4.8 ± 0.1	24 ± 2	24 ± 1	177 ± 4	0.85 ± 0	119 ± 3	471 ± 13	31 ± 1	7.9 ± 0.4	57.5 ± 1.6	130.6 ± 4.5	68.1 ± 4.5	21.4 ± 1.2	1.5 ± 0.1	21.3 ± 3	4.7 ± 0.4	25 ± 0.9	14.7 ± 0.5	15 ± 0.6	63 ± 5	9.4 ± 0.4	7 ± 0.5	7.36135	1.22043	0.0536253	1.2	1311	0.1	7.41526
TB262-16.1	60	1099 ± 66	2.4 ± 0.3	27 ± 3	1087 ± 154	94 ± 7	843 ± 76	0.25 ± 0.01	3.94 ± 0.09	107 ± 8	24 ± 1	163 ± 4	0.69 ± -0.03	89 ± 2	535 ± 15	40 ± 1	8.4 ± 0.5	48.1 ± 1.4	101.7 ± 3.8	52.6 ± 3.5	11.9 ± 0.6	1 ± 0.1	13.5 ± 1.8	2.6 ± 0.2	14.5 ± 0.5	10.9 ± 0.3	10.2 ± 0.4	41 ± 3	6.6 ± 0.3	2.7 ± 0.2	6.75661	1.28974	0.0588361	1.2	1135	0.4	6.98016
TB262-18.1	45	934 ± 56	2.8 ± 0.3	36 ± 3	1295 ± 183	86 ± 7	922 ± 85	0.22 ± 0.01	3.35 ± 0.07	7 ± 0	23 ± 1	168 ± 4	0.9 ± 0.01	92 ± 2	463 ± 13	35 ± 1	9.3 ± 0.5	49.4 ± 1.4	108.2 ± 4	54.4 ± 3.6	13.5 ± 0.7	1 ± 0.1	14.3 ± 1.9	2.8 ± 0.3	15.6 ± 0.6	9.6 ± 0.3	10.3 ± 0.4	42 ± 3	12.4 ± 0.5	4.7 ± 0.3	5.57168	1.40441	0.0555309	1.2	1002	0.8	5.98027
TB262-19.1	45	941 ± 56	4.9 ± 0.5	34 ± 3	1036 ± 147	68 ± 6	749 ± 66	0.17 ± 0.01	3.48 ± 0.08	128 ± 9	25 ± 1	154 ± 4	0.73 ± -0.02	134 ± 3	618 ± 17	28 ± 1	7.5 ± 0.4	59.2 ± 1.7	142 ± 4.7	72.5 ± 4.8	21.1 ± 1.2	1.5 ± 0.1	21.7 ± 3.1	3.9 ± 0.4	23 ± 0.8	14.8 ± 0.5	12.2 ± 0.4	55 ± 4	19.9 ± 0.8	6.7 ± 0.5	6.1126	1.38228	0.0532827	1.2	1002	0.7	6.51162
TB262-20.1	40	1069 ± 64	4.6 ± 0.5	39 ± 4	1298 ± 184	101 ± 8	793 ± 70	0.18 ± 0.01	3.03 ± 0.06	66 ± 5	27 ± 1	165 ± 4	0.9 ± 0.01	98 ± 2	543 ± 15	27 ± 1	9 ± 0.5	51 ± 1.4	111.9 ± 4.1	55.7 ± 3.7	15 ± 0.8	1.2 ± 0.1	15.9 ± 2.2	3.4 ± 0.3	14.2 ± 0.5	10.2 ± 0.3	9.4 ± 0.3	43 ± 3	15.7 ± 0.7	6.3 ± 0.4	6.46005	1.63667	0.0599057	1.2	1229	1.5	7.42787
McDermitt Volcanic Field: Tuff of Whitehorse Creek
322-3.1.1	120	1668 ± 81	8.9 ± 0.7	50 ± 19	8646 ± 624	68 ± 5	2018 ± 220	0.29 ± 0.01	3.41 ± 0.1	66 ± 4	40 ± 3	271 ± 6	0.8 ± 0	171 ± 6	923 ± 37	53 ± 4	8.3 ± 0.7	113.2 ± 3.1	215.5 ± 2.2	117.6 ± 9.2	26.4 ± 0.6	0.7 ± 0.1	22.2 ± 1	4.6 ± 0.1	25.2 ± 2.2	16.8 ± 1.2	17.7 ± 0.4	36 ± 4	31 ± 0.8	13.2 ± 0.7	6.15247	4.28418	0.0223969	3.34	1866	1.2	6.88113
322-3.1.2	120	1219 ± 59	6.2 ± 0.5	38 ± 14	7483 ± 540	67 ± 5	1646 ± 182	0.23 ± 0.01	2.37 ± 0.07	54 ± 3	31 ± 2	228 ± 5	0.63 ± 0.01	131 ± 4	925 ± 37	51 ± 3	6.2 ± 0.5	71 ± 2.5	120.7 ± 1.7	83.1 ± 6.3	16.6 ± 0.3	0.5 ± 0.1	11.6 ± 0.7	2.6 ± 0.1	11.4 ± 1	7.6 ± 0.6	9.1 ± 0.2	20 ± 2	22.8 ± 0.6	10.5 ± 0.5	5.35018	4.54661	0.02811	3.34	1401	1.5	6.1495
322-4.1.1	50	1229 ± 60	7 ± 0.5	44 ± 17	8233 ± 595	44 ± 3	1567 ± 172	0.22 ± 0.01	2.58 ± 0.08	26 ± 1	31 ± 2	230 ± 5	0.75 ± 0	110 ± 4	778 ± 32	43 ± 3	6.6 ± 0.5	75.4 ± 2.7	139.8 ± 2	75.7 ± 5.7	17.2 ± 0.4	0.4 ± 0.1	15.7 ± 0.9	3.1 ± 0.1	14.5 ± 1.2	9.1 ± 0.7	10 ± 0.2	24 ± 2	24.2 ± 0.6	8.6 ± 0.4	5.34624	5.25203	0.0200225	3.34	1507	2.2	6.55387
322-4.1.2	40	803 ± 39	5.5 ± 0.4	43 ± 16	7172 ± 518	69 ± 5	1557 ± 171	0.26 ± 0.01	2.76 ± 0.09	29 ± 2	35 ± 2	242 ± 6	0.79 ± 0	153 ± 5	911 ± 37	50 ± 3	6.9 ± 0.5	87.5 ± 3	184 ± 2.4	108.6 ± 8.4	21.5 ± 0.4	0.6 ± 0.1	18.5 ± 1	3.6 ± 0.2	21.7 ± 1.9	14.6 ± 1.1	15.3 ± 0.3	29 ± 3	30.4 ± 0.8	13.4 ± 0.7	3.32193	4.60757	0.0223671	3.34	929	1.6	3.84142
322-5.1.1	45	1141 ± 56	5.4 ± 0.4	33 ± 12	6305 ± 455	61 ± 5	1300 ± 135	0.2 ± 0.01	2.07 ± 0.06	33 ± 2	29 ± 2	218 ± 5	0.53 ± 0.01	92 ± 3	758 ± 31	36 ± 2	5.4 ± 0.4	56.8 ± 2	112.7 ± 1.6	62.6 ± 4.6	14.2 ± 0.3	0.5 ± 0.1	12 ± 0.7	2.3 ± 0.1	12.1 ± 1	7.9 ± 0.6	9.4 ± 0.2	24 ± 2	23.6 ± 0.6	9 ± 0.5	5.2424	4.85166	0.0300828	3.34	1350	1.9	6.20342
322-6.1	30	2114 ± 103	6.7 ± 0.5	34 ± 13	6186 ± 447	53 ± 4	1578 ± 174	0.16 ± 0.01	2.75 ± 0.09	50 ± 3	26 ± 2	252 ± 6	0.75 ± 0	112 ± 4	743 ± 30	35 ± 2	7.7 ± 0.6	79.7 ± 2.8	149.6 ± 2.1	79.2 ± 6	20.5 ± 0.4	0.4 ± 0.1	10.9 ± 0.6	2.7 ± 0.1	13.8 ± 1.2	7.5 ± 0.6	9.5 ± 0.2	24 ± 2	20.9 ± 0.5	10.6 ± 0.5	8.3733	3.92022	0.0179553	3.34	2272	0.8	8.99982
322-5.1.2	45	1030 ± 50	4.5 ± 0.3	17 ± 6	4159 ± 300	39 ± 3	1244 ± 127	0.18 ± 0.01	2.42 ± 0.07	41 ± 2	21 ± 1	188 ± 4	0.55 ± 0.01	98 ± 3	638 ± 26	32 ± 2	5.9 ± 0.4	77.7 ± 2.7	122.5 ± 1.8	68.2 ± 5.1	16.7 ± 0.3	0.4 ± 0.1	10.7 ± 0.6	2.5 ± 0.1	13.4 ± 1.1	7.9 ± 0.6	9.8 ± 0.2	34 ± 4	12.1 ± 0.3	5.2 ± 0.3	5.48189	3.34251	0.0234782	3.34	1030	0	5.48142
McDermitt Volcanic Field: Tuff of Long Ridge
CC78-135B-1.1	40	1710 ± 83	7.1 ± 0.5	39 ± 15	5512 ± 398	61 ± 5	1979 ± 217	0.29 ± 0.01	3.69 ± 0.11	970 ± 53	36 ± 2	275 ± 7	0.78 ± 0	152 ± 5	898 ± 36	49 ± 3	9.6 ± 0.8	99.1 ± 3.1	202.2 ± 2.4	103.5 ± 8	24.9 ± 0.5	0.8 ± 0.1	18.8 ± 1	4.1 ± 0.2	23.3 ± 2	12.2 ± 0.9	16.3 ± 0.4	38 ± 4	25.3 ± 0.7	11.7 ± 0.6	6.22127	2.78472	0.0270332	2.78	1711	0	6.22548
CC78-135B-2.3	40	1009 ± 49	8.3 ± 0.6	47 ± 18	9025 ± 652	59 ± 5	1716 ± 191	0.26 ± 0.01	3.35 ± 0.1	1066 ± 58	38 ± 2	255 ± 6	0.85 ± 0	138 ± 5	963 ± 39	50 ± 3	8.5 ± 0.7	94 ± 3.1	194.9 ± 2.4	107.5 ± 8.4	25.8 ± 0.5	0.8 ± 0.1	18 ± 1	4.1 ± 0.2	20.9 ± 1.8	13.5 ± 1	13.4 ± 0.3	45 ± 4	24.5 ± 0.6	10.3 ± 0.5	3.95132	5.25934	0.0254897	2.78	1344	3.1	5.26487
CC78-135B-3.1.1	50	1423 ± 69	8.8 ± 0.7	39 ± 15	7269 ± 525	85 ± 7	2089 ± 224	0.3 ± 0.01	4.36 ± 0.13	994 ± 54	40 ± 3	295 ± 7	1.1 ± 0	165 ± 6	947 ± 38	55 ± 4	10.4 ± 0.8	115.5 ± 3.1	220.8 ± 2.2	119.8 ± 9.3	28.4 ± 0.6	1 ± 0.1	21.2 ± 1	4.4 ± 0.1	23 ± 2	14.4 ± 1.1	16.7 ± 0.4	53 ± 4	27 ± 0.7	12 ± 0.6	4.82393	3.48005	0.0294836	2.78	1574	1.1	5.3365
CC78-135B-3.1.2	50	1657 ± 81	9.6 ± 0.7	45 ± 17	7052 ± 509	64 ± 5	2188 ± 228	0.29 ± 0.01	4.31 ± 0.13	979 ± 53	40 ± 3	275 ± 7	1.15 ± 0	161 ± 5	904 ± 37	57 ± 4	9.8 ± 0.8	114.6 ± 3.1	228.7 ± 2	120.3 ± 9.4	27.5 ± 0.6	0.9 ± 0.1	21.1 ± 1	4.4 ± 0.1	22.6 ± 2	15.5 ± 1.1	17.7 ± 0.4	51 ± 4	28.9 ± 0.8	11.2 ± 0.6	6.02144	3.22309	0.0268071	2.78	1771	0.7	6.43632
CC78-135B-7.1	40	1613 ± 79	9.1 ± 0.7	45 ± 17	5897 ± 426	56 ± 4	1598 ± 176	0.25 ± 0.01	3.57 ± 0.11	328 ± 18	36 ± 2	241 ± 6	0.94 ± 0	142 ± 5	640 ± 26	37 ± 2	7.2 ± 0.6	84.3 ± 2.9	156.5 ± 2.2	89 ± 6.8	19.9 ± 0.4	0.5 ± 0.1	17.1 ± 1	3.2 ± 0.1	17.9 ± 1.5	10.8 ± 0.8	15.3 ± 0.3	44 ± 4	9.1 ± 0.2	7.3 ± 0.4	6.68951	3.69095	0.0197258	2.78	1832	1.4	7.59864
High Rock Caldera Complex: Soldier Meadow Tuff
MC121-3.1	100	421 ± 25	6.2 ± 0.7	101 ± 1	4118 ± 583	51 ± 5	1183 ± 122	0.22 ± 0.01	2.24 ± 0.04	18 ± 1	27 ± 1	224 ± 5	0.68 ± -0.03	97 ± 2	699 ± 20	33 ± 1	1 ± 0	48.1 ± 1.4	99.8 ± 3.7	46.5 ± 3.1	13.3 ± 0.7	0.7 ± 0	11.7 ± 1.5	2.4 ± 0.2	13.7 ± 0.5	9.4 ± 0.3	10 ± 0.4	36 ± 2	28.9 ± 1.2	11.1 ± 0.8	1.88227	3.48087	0.0395141	1.61	596	3.8	2.66413
MC121-5.1	80	260 ± 16	7.1 ± 0.8	102 ± 1	2375 ± 336	23 ± 3	1477 ± 166	0.16 ± 0.01	2.19 ± 0.04	39 ± 3	19 ± 1	239 ± 6	0.6 ± -0.04	107 ± 3	709 ± 20	30 ± 1	0.3 ± 0	54.1 ± 1.5	112.7 ± 4.1	54.8 ± 3.6	14.3 ± 0.7	0.8 ± 0	13.1 ± 1.8	2.9 ± 0.3	15.4 ± 0.6	10.3 ± 0.3	10.5 ± 0.4	73 ± 6	24.9 ± 1	9.5 ± 0.7	1.08849	1.60756	0.0420605	1.61	260	0	1.08775
MC121-8.1	100	401 ± 24	6.9 ± 0.7	123 ± 6	3998 ± 566	62 ± 5	1399 ± 154	0.23 ± 0.01	2.47 ± 0.04	22 ± 2	31 ± 1	258 ± 6	0.6 ± -0.04	118 ± 3	800 ± 22	38 ± 1	0.6 ± 0	49.9 ± 1.4	108.4 ± 4	50 ± 3.3	13.3 ± 0.7	0.8 ± 0	13.9 ± 1.9	2.8 ± 0.3	16.3 ± 0.6	11.1 ± 0.3	12 ± 0.4	40 ± 3	32.3 ± 1.3	12.4 ± 0.9	1.54949	2.85889	0.042834	1.61	519	2.8	2.00783
MC121-9.1	105	546 ± 33	8.6 ± 0.9	151 ± 22	5281 ± 747	54 ± 5	1659 ± 192	0.22 ± 0.01	2.66 ± 0.05	26 ± 2	33 ± 1	287 ± 7	0.58 ± -0.04	142 ± 4	971 ± 27	46 ± 2	0.4 ± 0	49.8 ± 1.4	110.1 ± 4	56.8 ± 3.7	15.3 ± 0.8	0.8 ± 0	15.3 ± 2.1	3.3 ± 0.3	19.3 ± 0.7	14.1 ± 0.4	14.6 ± 0.5	48 ± 3	40.3 ± 1.7	16.3 ± 1.2	1.90292	3.18415	0.0404175	1.61	742	3.4	2.58656
MC121-11.1	80	598 ± 36	7 ± 0.7	109 ± 1	6099 ± 863	94 ± 7	1524 ± 173	0.27 ± 0.01	2.37 ± 0.04	26 ± 2	32 ± 1	235 ± 6	0.62 ± -0.04	125 ± 3	800 ± 22	37 ± 1	0.8 ± 0	58.2 ± 1.6	123.8 ± 4.4	61.2 ± 4	14 ± 0.7	0.8 ± 0	15 ± 2	3 ± 0.3	19.2 ± 0.7	11.6 ± 0.4	13.3 ± 0.5	35 ± 2	33.3 ± 1.4	12.3 ± 0.9	2.54339	4.00304	0.0433718	1.61	902	4.5	3.83562
MC121-12.1	60	288 ± 17	6.6 ± 0.7	98 ± 2	4105 ± 581	61 ± 5	1490 ± 168	0.18 ± 0.01	2.05 ± 0.03	42 ± 3	26 ± 1	251 ± 6	0.62 ± -0.04	103 ± 3	859 ± 24	36 ± 1	0.3 ± 0	40.7 ± 1.1	90.9 ± 3.4	45.7 ± 3	11.8 ± 0.6	0.6 ± 0	11.5 ± 1.5	2.4 ± 0.2	14 ± 0.5	9.8 ± 0.3	11.7 ± 0.4	48 ± 3	33.1 ± 1.4	12.5 ± 0.9	1.14639	2.75467	0.0412711	1.61	367	2.7	1.46126
MC121-20.1	90	421 ± 25	5.4 ± 0.6	93 ± 3	3831 ± 542	48 ± 5	1448 ± 162	0.38 ± 0.01	3.4 ± 0.07	91 ± 7	32 ± 1	238 ± 6	0.66 ± -0.03	112 ± 3	946 ± 27	54 ± 2	1 ± 0	39.5 ± 1.1	89.7 ± 3.4	45.8 ± 3	12.4 ± 0.6	0.7 ± 0	13.8 ± 1.9	3 ± 0.3	17.6 ± 0.6	12.2 ± 0.4	15 ± 0.6	44 ± 3	29.2 ± 1.2	10.3 ± 0.7	1.7726	2.64515	0.0429834	1.61	527	2.5	2.2166
MC121-21.1	130	439 ± 26	8.8 ± 0.9	151 ± 22	3871 ± 548	57 ± 5	1682 ± 195	0.21 ± 0.01	2.97 ± 0.06	13 ± 1	34 ± 1	281 ± 7	0.62 ± -0.04	138 ± 4	868 ± 24	42 ± 1	0.4 ± 0	55.5 ± 1.6	121.5 ± 4.3	61.2 ± 4	15.2 ± 0.8	0.9 ± 0.1	16.8 ± 2.3	3.6 ± 0.3	19.7 ± 0.7	13.3 ± 0.4	15 ± 0.5	54 ± 4	37.3 ± 1.6	14.3 ± 1	1.56092	2.30179	0.0417879	1.61	516	1.8	1.8343
MC121-21.2.3	120	381 ± 23	5.8 ± 0.6	76 ± 5	3471 ± 491	39 ± 4	1300 ± 139	0.2 ± 0.01	2.12 ± 0.04	14 ± 1	27 ± 1	235 ± 6	0.62 ± -0.04	95 ± 2	746 ± 21	31 ± 1	0.6 ± 0	43.3 ± 1.2	91.4 ± 3.4	44.4 ± 2.9	10.4 ± 0.5	0.6 ± 0	10.2 ± 1.3	2 ± 0.2	14.1 ± 0.5	9.7 ± 0.3	9.5 ± 0.3	41 ± 3	29.7 ± 1.2	11.3 ± 0.8	1.62135	2.66878	0.0454409	1.61	479	2.5	2.0366
MC121-22.1	100	586 ± 35	7.9 ± 0.8	130 ± 9	5638 ± 797	61 ± 5	1459 ± 163	0.22 ± 0.01	2.64 ± 0.05	51 ± 4	34 ± 1	261 ± 6	0.59 ± -0.04	143 ± 4	918 ± 26	43 ± 1	0.5 ± 0	53.9 ± 1.5	117.1 ± 4.2	58.6 ± 3.9	15.5 ± 0.8	0.9 ± 0.1	15.7 ± 2.1	3.3 ± 0.3	20.6 ± 0.7	13.7 ± 0.4	16.2 ± 0.6	48 ± 3	39.8 ± 1.7	14.8 ± 1.1	2.24305	3.86511	0.0435047	1.61	869	4.3	3.32669
MC121-31.1	90	311 ± 19	6.3 ± 0.7	70 ± 5	2514 ± 356	41 ± 4	1150 ± 117	0.18 ± 0.01	2.02 ± 0.03	14 ± 1	20 ± 1	208 ± 5	0.66 ± -0.03	96 ± 2	669 ± 19	28 ± 1	0.6 ± 0	53 ± 1.5	106.8 ± 3.9	49.7 ± 3.3	13.2 ± 0.7	0.7 ± 0	10.3 ± 1.3	2.4 ± 0.2	12.7 ± 0.5	8.4 ± 0.3	9.8 ± 0.4	51 ± 4	24.4 ± 1	9.3 ± 0.7	1.49459	2.18719	0.0435802	1.61	357	1.5	1.71813
MC121-21.2.1	120	387 ± 23	6.4 ± 0.7	84 ± 4	2818 ± 399	41 ± 4	1274 ± 135	0.15 ± 0.01	2.07 ± 0.03	15 ± 1	22 ± 1	215 ± 5	0.63 ± -0.04	90 ± 2	653 ± 18	28 ± 1	0.4 ± 0	49.5 ± 1.4	98.9 ± 3.7	46.2 ± 3	12.3 ± 0.6	0.7 ± 0	11 ± 1.4	1.9 ± 0.2	11.9 ± 0.4	9.1 ± 0.3	9.5 ± 0.3	49 ± 4	24.7 ± 1	8.7 ± 0.6	1.80078	2.21157	0.0430606	1.61	447	1.6	2.07818
MC121-21.2.2	120	491 ± 29	8.4 ± 0.9	117 ± 3	4418 ± 625	65 ± 6	1669 ± 193	0.28 ± 0.01	3.07 ± 0.06	16 ± 1	36 ± 1	260 ± 6	0.65 ± -0.03	138 ± 4	786 ± 22	41 ± 1	0.7 ± 0	66 ± 1.9	138.8 ± 4.7	68.6 ± 4.5	16.2 ± 0.9	0.9 ± 0.1	17 ± 2.3	3.7 ± 0.3	20.2 ± 0.7	13.5 ± 0.4	11.9 ± 0.4	42 ± 3	33.8 ± 1.4	13 ± 0.9	1.88746	2.64755	0.0406206	1.61	614	2.5	2.3625
Yellowstone Volcanic Field: Huckleberry Ridge Tuff A
65-1.1	40	976 ± 58	3.1 ± 0.3	12 ± 1	1131 ± 160	10 ± 3	1226 ± 128	0.08 ± 0.01	1.12 ± 0.02	37 ± 3	19 ± 1	196 ± 5	3.98 ± 0.57	63 ± 2	104 ± 3	40 ± 1	169.5 ± 10.3	77.8 ± 2.2	158.6 ± 4.8	65.6 ± 4.3	16.6 ± 0.9	0.6 ± 0	17.2 ± 2.4	3.4 ± 0.3	17.5 ± 0.6	8.8 ± 0.3	7 ± 0.3	49 ± 4	48.8 ± 2	7.3 ± 0.5	4.97555	0.922703	0.0259374	0.91	982	0.1	5.00419
65-3.1	35	680 ± 41	2.8 ± 0.3	9 ± 1	684 ± 97	29 ± 4	552 ± 49	0.16 ± 0.01	1.86 ± 0.03	47 ± 3	20 ± 1	144 ± 3	23.02 ± 4.02	34 ± 1	309 ± 9	28 ± 1	1636.8 ± 100.2	22.4 ± 0.6	41 ± 1.5	15.6 ± 1	3.3 ± 0.3	0.6 ± 0	3.7 ± 0.3	1 ± 0.1	4.9 ± 0.2	3.1 ± 0.1	3.8 ± 0.1	44 ± 3	14.9 ± 0.6	5.4 ± 0.4	4.73051	1.23898	0.127516	0.91	781	1.5	5.4348
65-4.1	40	1284 ± 77	2.9 ± 0.3	13 ± 1	759 ± 107	35 ± 4	585 ± 52	0.14 ± 0.01	2.11 ± 0.03	46 ± 3	23 ± 1	165 ± 4	27.05 ± 4.76	60 ± 2	284 ± 8	33 ± 1	1144.3 ± 70.1	76.1 ± 2.2	152 ± 4.8	58.9 ± 3.9	11.8 ± 0.6	1.6 ± 0.1	10.9 ± 1.4	2.1 ± 0.2	10.1 ± 0.4	5.3 ± 0.2	4 ± 0.1	53 ± 4	25.9 ± 1.1	8.2 ± 0.6	7.78155	1.29621	0.103925	0.91	1505	1.8	9.12331
65-5.1	45	899 ± 54	2.9 ± 0.3	10 ± 1	583 ± 83	17 ± 3	499 ± 47	0.14 ± 0.01	1.77 ± 0.03	77 ± 6	19 ± 1	138 ± 3	24.61 ± 4.31	39 ± 1	241 ± 7	28 ± 1	1380.6 ± 84.5	24.7 ± 0.7	43.6 ± 1.6	16.1 ± 1.1	4.7 ± 0.3	0.6 ± 0	4.7 ± 0.5	1 ± 0.1	5.6 ± 0.2	3.5 ± 0.1	4.2 ± 0.2	46 ± 3	14.9 ± 0.6	5.8 ± 0.4	6.50338	1.16913	0.0988835	0.91	1006	1.2	7.28139
65-6.1	40	1737 ± 104	2.3 ± 0.2	7 ± 1	669 ± 95	46 ± 5	484 ± 46	0.25 ± 0.01	2.2 ± 0.04	208 ± 15	21 ± 1	125 ± 3	50.52 ± 9.11	55 ± 1	498 ± 14	29 ± 1	1584.9 ± 97.1	92.3 ± 2.6	126.8 ± 4.5	36.6 ± 2.4	6.7 ± 0.4	1.6 ± 0.1	6 ± 0.7	1.3 ± 0.1	6.8 ± 0.2	3.8 ± 0.1	4.1 ± 0.1	49 ± 4	14.3 ± 0.6	5 ± 0.3	13.8573	1.38274	0.188703	0.91	2098	2.1	16.7332
65-9.1	30	655 ± 39	2.1 ± 0.2	8 ± 1	826 ± 117	5 ± 2	907 ± 83	0.08 ± 0.01	1.04 ± 0.02	18 ± 1	13 ± 0	126 ± 3	2.94 ± 0.38	45 ± 1	92 ± 3	31 ± 1	128.1 ± 7.8	49.9 ± 1.4	93.9 ± 3.5	36.9 ± 2.4	7 ± 0.4	0.4 ± 0	6.2 ± 0.7	1.3 ± 0.1	6.8 ± 0.2	3.8 ± 0.1	3.6 ± 0.1	21 ± 1	11.6 ± 0.5	3.1 ± 0.2	5.19914	0.910428	0.0431557	0.91	655	0	5.19892
65-10.1	40	1272 ± 76	2.4 ± 0.3	10 ± 1	878 ± 124	52 ± 5	584 ± 51	0.17 ± 0.01	2.06 ± 0.03	42 ± 3	23 ± 1	153 ± 4	28.81 ± 5.09	43 ± 1	353 ± 10	34 ± 1	1685.3 ± 103.2	28.3 ± 0.8	49.6 ± 1.8	19 ± 1.3	4.5 ± 0.3	0.7 ± 0	4.4 ± 0.4	1 ± 0.1	6.5 ± 0.2	3.7 ± 0.1	3.4 ± 0.1	47 ± 3	17.3 ± 0.7	5.8 ± 0.4	8.30046	1.50521	0.117474	0.91	1596	2.5	10.414
65-13.1	40	1214 ± 73	3.3 ± 0.3	16 ± 1	1580 ± 223	22 ± 3	1553 ± 177	0.11 ± 0.01	1.48 ± 0.02	69 ± 5	20 ± 1	192 ± 4	5.45 ± 0.83	76 ± 2	168 ± 5	45 ± 2	238.7 ± 14.6	73.3 ± 2.1	147.7 ± 4.8	56.2 ± 3.7	12.3 ± 0.6	0.6 ± 0	11 ± 1.4	1.9 ± 0.2	10.3 ± 0.4	6.9 ± 0.2	5.9 ± 0.2	32 ± 2	49.4 ± 2.1	6.2 ± 0.4	6.31655	1.0175	0.0365983	0.91	1277	0.6	6.64343
65-14.1	55	2402 ± 144	2.7 ± 0.3	21 ± 2	2724 ± 385	11 ± 3	1743 ± 203	0.13 ± 0.01	0.76 ± 0.02	73 ± 5	26 ± 1	229 ± 5	17.82 ± 3.07	53 ± 1	138 ± 4	59 ± 2	900.9 ± 55.1	100.6 ± 2.9	172.6 ± 4.8	61.4 ± 4	11.4 ± 0.6	0.6 ± 0	9.3 ± 1.2	1.8 ± 0.2	7.9 ± 0.3	4.7 ± 0.1	3.8 ± 0.1	31 ± 2	21.4 ± 0.9	6.8 ± 0.5	10.5039	1.56222	0.0423315	0.91	3064	2.7	13.4009
65-15.1	35	760 ± 45	4.4 ± 0.5	20 ± 2	1672 ± 237	15 ± 3	1520 ± 172	0.08 ± 0.01	1.19 ± 0.02	62 ± 4	21 ± 1	194 ± 5	4.26 ± 0.62	23 ± 1	177 ± 5	44 ± 1	215 ± 13.1	11.1 ± 0.3	18.5 ± 0.7	7.3 ± 0.5	2.4 ± 0.2	0 ± 0	1.9 ± 0	0.4 ± 0	2.4 ± 0.1	1.5 ± 0	2.3 ± 0.1	23 ± 1	15.8 ± 0.7	6.1 ± 0.4	3.9245	1.09974	0.0137975	0.91	828	0.9	4.27483
65-15.2	35	1106 ± 66	3.4 ± 0.4	15 ± 1	1585 ± 224	30 ± 4	1339 ± 145	0.14 ± 0.01	1.57 ± 0.02	54 ± 4	20 ± 1	181 ± 4	4.79 ± 0.71	91 ± 2	187 ± 5	61 ± 2	196.5 ± 12	82.4 ± 2.4	162.3 ± 4.8	63.1 ± 4.2	15.5 ± 0.8	0.6 ± 0	12.9 ± 1.7	2.6 ± 0.2	13.5 ± 0.5	8.2 ± 0.3	7 ± 0.3	29 ± 2	37.5 ± 1.6	8.2 ± 0.6	6.11198	1.18422	0.0298083	0.91	1246	1.3	6.88265
65-16.1	40	915 ± 55	3.1 ± 0.3	11 ± 1	967 ± 137	9 ± 3	947 ± 89	0.04 ± 0.01	0.77 ± 0.02	22 ± 2	16 ± 1	149 ± 3	3.58 ± 0.49	35 ± 1	90 ± 3	15 ± 1	215.8 ± 13.1	39 ± 1.1	67.5 ± 2.5	24.3 ± 1.6	5.7 ± 0.3	0.3 ± 0	4.5 ± 0.4	0.8 ± 0.1	4.6 ± 0.2	3.2 ± 0.1	2.5 ± 0.1	30 ± 2	7.4 ± 0.3	4.5 ± 0.3	6.14533	1.02109	0.0361429	0.91	964	0.6	6.47428
65-17.1	50	1588 ± 95	4.6 ± 0.5	21 ± 2	2529 ± 358	18 ± 3	1808 ± 211	0.07 ± 0.01	1.33 ± 0.02	50 ± 4	28 ± 1	251 ± 6	9.89 ± 1.63	74 ± 2	108 ± 3	24 ± 1	476.7 ± 29.1	80.9 ± 2.3	161.2 ± 4.8	58.6 ± 3.9	12.4 ± 0.6	0.7 ± 0	11.8 ± 1.5	2.1 ± 0.2	11.2 ± 0.4	6.4 ± 0.2	4.4 ± 0.2	49 ± 3	33.8 ± 1.4	7.2 ± 0.5	6.34015	1.39861	0.0411016	0.91	1928	2.1	7.69595
Primavera: Tala Tuff
992-11.1	80	426 ± 21	7.7 ± 0.6	32 ± 12	1110 ± 80	15 ± 1	1867 ± 207	0.08 ± 0.01	1.38 ± 0.04	11.87 ± 0.62	34 ± 2	266 ± 6	b.d.	95 ± 3	552 ± 22	119 ± 8	b.d.	33.4 ± 1.2	72.5 ± 1	36.6 ± 2.7	11 ± 0.2	0 ± 0.1	9.2 ± 0.5	2.1 ± 0.1	12.4 ± 1	7.8 ± 0.6	7.8 ± 0.2	25 ± 2	28.1 ± 0.7	11.8 ± 0.6	1.60251	0.594478	0.00147519	0.49	465	1	1.74912
992-13.1	50	401 ± 19	6.7 ± 0.5	20 ± 7	1074 ± 78	9 ± 1	1591 ± 175	0.06 ± 0.01	1.14 ± 0.04	1.64 ± 0.06	19 ± 1	205 ± 5	b.d.	59 ± 2	340 ± 14	69 ± 5	b.d.	31.1 ± 1.1	64.9 ± 0.9	32.5 ± 2.4	8.1 ± 0.2	0.1 ± 0.1	8.4 ± 0.5	1.3 ± 0.1	8.5 ± 0.7	5.3 ± 0.4	5.4 ± 0.1	20 ± 2	14 ± 0.4	6.8 ± 0.3	1.96138	0.675041	0.0055063	0.49	464	1.6	2.26702
992-15.1	25	400 ± 19	9.5 ± 0.7	18 ± 6	772 ± 56	7 ± 1	1538 ± 168	0.07 ± 0.01	1.47 ± 0.04	5.61 ± 0.28	22 ± 1	199 ± 5	b.d.	92 ± 3	382 ± 15	82 ± 5	b.d.	31.3 ± 1.1	70.8 ± 1	37.5 ± 2.7	11.4 ± 0.2	0.1 ± 0.1	10.5 ± 0.6	2 ± 0.1	10.6 ± 0.9	7.5 ± 0.6	6.5 ± 0.1	23 ± 2	19.3 ± 0.5	8 ± 0.4	2.01266	0.50196	0.00477989	0.49	404	0.1	2.0342
992-18.1	50	458 ± 22	8.1 ± 0.6	27 ± 10	1116 ± 81	24 ± 2	1898 ± 210	0.07 ± 0.01	1.28 ± 0.04	13.09 ± 0.69	24 ± 2	221 ± 5	b.d.	93 ± 3	171 ± 7	77 ± 5	b.d.	28.5 ± 1	58.4 ± 0.8	34.3 ± 2.5	11.8 ± 0.2	0.1 ± 0.1	9.4 ± 0.5	2.1 ± 0.1	12.4 ± 1	7.8 ± 0.6	10.5 ± 0.2	21 ± 2	12.6 ± 0.3	5 ± 0.3	2.0715	0.587968	0.00349091	0.49	497	0.9	2.24786
992-19.1	30	310 ± 15	8.5 ± 0.6	25 ± 9	836 ± 60	5 ± 0	1564 ± 172	0.03 ± 0.01	0.95 ± 0.03	0.35 ± 0.01	25 ± 2	199 ± 5	b.d.	91 ± 3	507 ± 21	106 ± 7	b.d.	29.8 ± 1	67.5 ± 0.9	32.1 ± 2.4	10.3 ± 0.2	0 ± 0.1	7.6 ± 0.4	1.7 ± 0.1	10.5 ± 0.9	7.6 ± 0.6	7.2 ± 0.2	21 ± 2	31.7 ± 0.8	13.7 ± 0.7	1.56024	0.534659	0.00246915	0.49	322	0.4	1.62198
992-20.1	40	289 ± 14	8.7 ± 0.7	22 ± 8	872 ± 63	9 ± 1	1554 ± 170	0.07 ± 0.01	1.45 ± 0.04	3.94 ± 0.19	22 ± 1	213 ± 5	b.d.	90 ± 3	469 ± 19	91 ± 6	b.d.	28.7 ± 1	63.2 ± 0.9	34.8 ± 2.6	10.3 ± 0.2	0 ± 0.1	8.5 ± 0.5	2.2 ± 0.1	11.5 ± 1	6.8 ± 0.5	8.4 ± 0.2	25 ± 3	22.1 ± 0.6	9.4 ± 0.5	1.35145	0.560763	0.00315175	0.49	307	0.7	1.438
992-3.1	30	361 ± 17	6.9 ± 0.5	20 ± 7	864 ± 62	6 ± 0	1660 ± 184	0.07 ± 0.01	1.13 ± 0.04	4.24 ± 0.2	17 ± 1	200 ± 5	b.d.	74 ± 2	272 ± 11	83 ± 6	b.d.	27.4 ± 1	61.1 ± 0.9	30.1 ± 2.3	9.2 ± 0.2	0 ± 0.1	7.9 ± 0.4	1.6 ± 0.1	9.1 ± 0.8	5.4 ± 0.4	5.5 ± 0.1	19 ± 2	11.2 ± 0.3	5.9 ± 0.3	1.8042	0.520439	0.00348869	0.49	371	0.3	1.85345
992-6.1	75	397 ± 19	7.8 ± 0.6	28 ± 10	1209 ± 87	25 ± 2	2176 ± 228	0.1 ± 0.01	1.44 ± 0.04	6.17 ± 0.31	25 ± 2	258 ± 6	b.d.	161 ± 5	356 ± 14	107 ± 7	b.d.	43.1 ± 1.5	95.9 ± 1.4	55.4 ± 4	17 ± 0.4	0.1 ± 0.1	14.8 ± 0.9	3.5 ± 0.2	20.8 ± 1.8	12.5 ± 0.9	14.4 ± 0.3	22 ± 2	20.1 ± 0.5	10.2 ± 0.5	1.53765	0.555479	0.00281811	0.49	420	0.6	1.62788
992-7.1	80	518 ± 25	9.1 ± 0.7	31 ± 12	1382 ± 100	12 ± 1	1967 ± 216	0.15 ± 0.01	1.53 ± 0.05	7.13 ± 0.36	31 ± 2	249 ± 6	b.d.	95 ± 3	656 ± 27	110 ± 7	b.d.	36.6 ± 1.3	77.5 ± 1.1	38.6 ± 2.8	10.8 ± 0.2	0.1 ± 0.1	11 ± 0.6	2 ± 0.1	12.1 ± 1	7.6 ± 0.6	7.9 ± 0.2	26 ± 3	22.4 ± 0.6	9.4 ± 0.5	2.08018	0.702626	0.0041724	0.49	609	1.8	2.44793
992-8.1	20	327 ± 16	6.4 ± 0.5	17 ± 6	710 ± 51	23 ± 2	1442 ± 155	0.08 ± 0.01	1.84 ± 0.06	1.53 ± 0.06	20 ± 1	142 ± 3	b.d.	67 ± 2	746 ± 30	85 ± 6	b.d.	37.1 ± 1.3	76.1 ± 1.1	33.7 ± 2.5	10.4 ± 0.2	0 ± 0.1	7.3 ± 0.4	1.8 ± 0.1	9.2 ± 0.8	5.5 ± 0.4	6.1 ± 0.1	17 ± 2	19.9 ± 0.5	7 ± 0.3	2.29675	0.492444	0.00250251	0.49	327	0	2.29918
Hideaway Park Tuff
HP-12.1	70	8549 ± 417	15.9 ± 1.3	26 ± 10	8531 ± 616	15 ± 1	3226 ± 76	0.09 ± 0.01	0.45 ± 0.01	9 ± 0	23 ± 1	1078 ± 33	1.84 ± 0.01	50 ± 2	65 ± 3	173 ± 10	1.6 ± 0	57.6 ± 2.1	94.2 ± 1.3	23.1 ± 1.9	2.7 ± 0.1	0.1 ± 0.1	2.2 ± 0.3	0.5 ± 0	3 ± 0.3	3 ± 0.2	6.1 ± 0.1	30 ± 3	43.5 ± 1.2	29.8 ± 1.8	7.93169	2.64441	0.0241397	2.36	8998	0.6	8.34847
HP-14.1	50	6193 ± 302	12.1 ± 0.9	20 ± 7	6653 ± 481	38 ± 3	2779 ± 193	0.05 ± 0.01	0.36 ± 0.01	11 ± 1	22 ± 1	641 ± 18	1.97 ± 0.01	36 ± 1	84 ± 3	83 ± 6	1.4 ± 0	48.4 ± 1.7	72 ± 1	19.2 ± 1.7	2.9 ± 0.1	0.1 ± 0.1	2.4 ± 0.3	0.3 ± 0	2.1 ± 0.2	2.4 ± 0.2	3.6 ± 0.1	28 ± 3	32.4 ± 0.9	25.7 ± 1.5	9.66735	2.39351	0.0224323	2.36	6233	0.1	9.72916
HP-2.1	40	6184 ± 302	23.2 ± 1.9	29 ± 11	13185 ± 952	1 ± 0	4506 ± 925	0.03 ± 0.01	0.36 ± 0.01	689 ± 38	50 ± 3	1262 ± 39	1.58 ± 0.01	36 ± 1	124 ± 5	43 ± 3	1.8 ± 0.1	60.8 ± 2.2	91.7 ± 1.3	24.1 ± 1.9	3 ± 0.1	0.1 ± 0.1	2.3 ± 0.3	0.4 ± 0	2.4 ± 0.2	2.1 ± 0.2	3.1 ± 0.1	37 ± 4	5.8 ± 0.2	15.2 ± 0.8	4.90034	2.92608	0.0279914	2.36	6813	1.1	5.39858
HP-2.2	40	8532 ± 416	16.9 ± 1.3	24 ± 9	9590 ± 693	16 ± 1	3257 ± 64	0.03 ± 0.01	0.31 ± 0.01	99 ± 5	19 ± 1	1003 ± 30	1.04 ± 0	28 ± 1	48 ± 2	42 ± 3	0.7 ± 0	42.7 ± 1.5	68.1 ± 1	17.5 ± 1.6	2.8 ± 0.1	0.1 ± 0.1	1.4 ± 0.3	0.3 ± 0	2.3 ± 0.2	2.4 ± 0.2	3.9 ± 0.1	40 ± 4	4.7 ± 0.1	20.6 ± 1.2	8.50602	2.94429	0.0273052	2.36	9426	1.1	9.39678
HP-6.2	60	5121 ± 250	24.8 ± 2	53 ± 20	7498 ± 542	19 ± 2	2943 ± 161	0.02 ± 0.01	0.41 ± 0.01	10 ± 1	25 ± 2	936 ± 28	1.17 ± 0	49 ± 2	105 ± 4	122 ± 8	0.9 ± 0	13.7 ± 0.6	17.4 ± 0.7	6.7 ± 1.1	2.2 ± 0.1	0 ± 0.1	1.7 ± 0.3	0.5 ± 0	2.8 ± 0.3	3.6 ± 0.3	6.1 ± 0.1	26 ± 3	44.6 ± 1.2	25.4 ± 1.5	5.4717	2.54798	0.0149822	2.36	5301	0.4	5.66387
HP-8.1.1	200	4930 ± 240	29.1 ± 2.4	61 ± 24	7545 ± 545	9 ± 1	3203 ± 84	0.13 ± 0.01	0.84 ± 0.03	12 ± 1	37 ± 2	858 ± 25	1.68 ± 0.01	68 ± 2	111 ± 4	280 ± 2	1.8 ± 0.1	53.9 ± 1.9	84.9 ± 1.2	27.4 ± 2.1	5.4 ± 0.1	0.2 ± 0.1	3.7 ± 0.3	0.9 ± 0	4.4 ± 0.4	5.2 ± 0.4	8 ± 0.2	34 ± 4	29.7 ± 0.8	41.6 ± 2.5	5.74648	2.35575	0.0243645	2.36	4926	0	5.74238
HP-8.1.3	200	4246 ± 207	13.5 ± 1.1	26 ± 10	7356 ± 531	35 ± 3	2727 ± 202	0.17 ± 0.01	0.47 ± 0.01	10 ± 1	16 ± 1	823 ± 24	1.34 ± 0	94 ± 3	129 ± 5	316 ± 6	1.8 ± 0.1	23.1 ± 0.8	58 ± 0.8	18.5 ± 1.6	5.1 ± 0.1	0.1 ± 0.1	3.4 ± 0.3	1.1 ± 0.1	5.8 ± 0.5	6.3 ± 0.5	9.9 ± 0.2	32 ± 3	65.7 ± 1.7	36 ± 2.2	5.15976	2.69789	0.0136766	2.36	4510	0.7	5.48084
HP-9.1	100	4795 ± 234	27.1 ± 2.3	30 ± 11	6076 ± 439	12 ± 1	2566 ± 219	0.1 ± 0.01	0.33 ± 0.01	9 ± 0	21 ± 1	915 ± 27	0.86 ± 0	55 ± 2	95 ± 4	200 ± 9	0.5 ± 0.1	56.3 ± 2	93.5 ± 1.3	22.5 ± 1.8	3.9 ± 0.1	0 ± 0.1	2.2 ± 0.3	0.5 ± 0	3.8 ± 0.3	4.1 ± 0.3	7.6 ± 0.2	21 ± 2	53.6 ± 1.4	29.9 ± 1.8	5.239	2.36791	0.00954401	2.36	4802	0	5.24716
HP-9.2	60	5307 ± 259	6.7 ± 0.5	10 ± 3	5821 ± 420	15 ± 1	1977 ± 217	0.03 ± 0.01	0.35 ± 0.01	11 ± 1	18 ± 1	400 ± 10	6.71 ± 0.08	22 ± 1	121 ± 5	38 ± 2	6.3 ± 0.5	41.4 ± 1.5	55.4 ± 0.8	15.3 ± 1.5	2 ± 0.1	0.1 ± 0.1	1.5 ± 0.3	0.3 ± 0	1.4 ± 0.2	1.4 ± 0.1	3.7 ± 0.1	23 ± 2	62.9 ± 1.6	18.8 ± 1	13.2717	2.94385	0.054664	2.36	5862	1.1	14.6601
Pantelleria: Rhyolite Lava
P32-5.1	25	73 ± 2	15.3 ± 1.6	21 ± 2	2963 ± 419	258 ± 19	7646 ± 11596	0.33 ± 0.01	7.32 ± 0.06	6 ± 0	38 ± 1	204 ± 5	3.53 ± 0.49	161 ± 4	1931 ± 54	338 ± 11	35.6 ± 2.1	180.2 ± 4.2	325.1 ± 12.6	117.5 ± 7.7	25.8 ± 1.5	2.8 ± 0.1	31.3 ± 4.5	6.5 ± 0.6	35.2 ± 1.3	17.6 ± 0.5	17.5 ± 0.6	51 ± 4	36.4 ± 1.5	11.7 ± 0.8	0.358331	0.387449	0.0738715	0.39	73	0	0.358086
P32-3.1	40	102 ± 3	17.4 ± 1.8	18 ± 2	2890 ± 409	337 ± 25	6966 ± 8020	0.27 ± 0.01	7.43 ± 0.08	2 ± 0	39 ± 2	214 ± 5	3.98 ± 0.57	174 ± 4	2213 ± 62	362 ± 12	37.3 ± 2.2	191.3 ± 4.2	346.5 ± 18.4	127.3 ± 8.4	29.3 ± 1.8	3.1 ± 0.2	34.3 ± 5	6.9 ± 0.7	37.8 ± 1.4	20.7 ± 0.6	18.9 ± 0.7	49 ± 4	42.7 ± 1.8	12.7 ± 0.9	0.477259	0.414934	0.0742092	0.39	105	0.3	0.491344
P32-4.1	65	106 ± 3	15.9 ± 1.7	26 ± 2	3170 ± 448	268 ± 20	6520 ± 6111	0.3 ± 0.01	7.34 ± 0.07	10 ± 1	41 ± 2	219 ± 5	3.8 ± 0.53	165 ± 4	2073 ± 58	365 ± 12	34.8 ± 2.1	171.9 ± 4.1	311.2 ± 9.3	115.2 ± 7.6	27 ± 1.6	2.7 ± 0.1	30.8 ± 4.4	6.4 ± 0.6	34.8 ± 1.3	17.5 ± 0.5	18 ± 0.7	52 ± 4	39.5 ± 1.6	14.2 ± 1	0.486041	0.486176	0.071968	0.39	117	1.1	0.535066
P32-7.1	40	137 ± 4	15.1 ± 1.6	18 ± 2	2887 ± 408	265 ± 20	6291 ± 5257	0.31 ± 0.01	7.52 ± 0.09	8 ± 1	42 ± 2	204 ± 5	3.85 ± 0.54	174 ± 4	1788 ± 50	316 ± 11	35.3 ± 2.1	182.7 ± 4.2	330.8 ± 14	123.2 ± 8.1	28.2 ± 1.7	3 ± 0.2	33.6 ± 4.9	6.1 ± 0.6	36.2 ± 1.3	22.1 ± 0.7	20.8 ± 0.8	55 ± 4	32.6 ± 1.4	7.4 ± 0.5	0.67377	0.458952	0.0743893	0.39	148	0.8	0.725591
P32-9.1	60	118 ± 4	16.5 ± 1.7	25 ± 2	3107 ± 439	294 ± 22	6687 ± 6789	0.3 ± 0.01	7.62 ± 0.11	4 ± 0	41 ± 2	207 ± 5	3.96 ± 0.56	176 ± 4	2005 ± 56	341 ± 12	34.1 ± 2	181.9 ± 4.2	330.2 ± 13.8	124.6 ± 8.2	29.1 ± 1.8	2.8 ± 0.2	33.5 ± 4.9	6.8 ± 0.7	37.8 ± 1.4	21.6 ± 0.7	20.6 ± 0.8	55 ± 4	35.7 ± 1.5	11.2 ± 0.8	0.568125	0.464649	0.0683404	0.39	128	0.9	0.616951
P32-10.1	25	51 ± 1	16.4 ± 1.7	24 ± 2	2897 ± 410	176 ± 13	6970 ± 8040	0.3 ± 0.01	7.38 ± 0.07	0 ± 0	40 ± 2	206 ± 5	3.52 ± 0.48	174 ± 4	2005 ± 56	356 ± 12	33.1 ± 2	191.9 ± 4.2	349.9 ± 19.4	130.7 ± 8.6	29.2 ± 1.8	3 ± 0.2	33.3 ± 4.8	6.8 ± 0.7	37.4 ± 1.3	21.5 ± 0.7	21.9 ± 0.8	49 ± 4	51.1 ± 2.1	13.9 ± 1	0.245261	0.41564	0.0725572	0.39	52	0.3	0.252147
P32-11.1	20	110 ± 3	4.4 ± 0.5	17 ± 2	2886 ± 408	240 ± 18	6314 ± 5337	0.29 ± 0.01	7.61 ± 0.11	3 ± 0	42 ± 2	206 ± 5	3.91 ± 0.55	174 ± 4	1957 ± 55	349 ± 12	34.8 ± 2.1	186.8 ± 4.2	337.6 ± 15.8	126.2 ± 8.3	28.6 ± 1.8	2.9 ± 0.2	34.5 ± 5	6.8 ± 0.7	37.2 ± 1.3	22.4 ± 0.7	21.8 ± 0.8	57 ± 4	46.5 ± 1.9	15.6 ± 1.1	0.536423	0.457075	0.0697541	0.39	118	0.8	0.573975
b.d. = measurements below limit of detection
Uncertanties for Cl in the Pantelleria sample are likely overestimated because error ellipses are unconstrained by a high concentration natural glass standard. The uncertainties are likely closer to 2%.
