# Supplementary material for: Lithium enrichment in intracontinental rhyolite magmas leads to Li deposits in caldera basins
Source: Nat Commun. 2017 Aug 16;8:270. doi: 10.1038/s41467-017-00234-y (PMC5559592; doi:10.1038/s41467-017-00234-y)
Supplement: Supplementary file 4 — Supplementary Data 3 [file 41467_2017_234_MOESM4_ESM.xlsx]

## Sheet: Sheet1
Supplementary Table 3: End-member values used in isotopic mixing models
	Steens Basalt	Yellowstone Basalt (YB)	Cretaceous Granitoids	Est. crust (Yellowstone)
	(SB)
143Nd/144Nd	0.51292	0.5124	0.512556	0.51079
Nd (ppm)	27	23	18	18
87Sr/86Sri	0.70375	0.7063	0.70578	0.73
Sr (ppm)	461	300	461	347
References:	1, 2	3	4, 5	6
εNd is calculated using a CHUR value of 0.512638.
Isotopic values for depleted mantle (M) are from ref. 7, accreted terranes of the Cordillera (AT) are from ref. 8, and average Snake River Plain xenolith values are from ref. 6.
References
1	Carlson, R., & Hart, K. Crustal Genesis on the Oregon Plateau. J. Geophys. Res. 92, B7, 6191–6206 (1987).
2	Camp, V. E., Ross, M. E., Duncan, R. A., Jarboe, N. A., Coe, R. S., Hanan, B. B., & Johnson, J. A. The Steens Basalt: Earliest lavas of the Columbia River Basalt Group. Geol. Soc. Am. Sp. Pap. 497, 87–116 (2013).
3	Hildreth, W., Halliday, A. N., & Robert, L.. Isotopic and Chemical Evidence Concerning the Genesis and Contamination of Basaltic and Rhyolitic Magma Beneath the Yellowstone Plateau Volcanic Field. J. Petrol. 32, 63–138 (1991).
4	Stuck, R. J. Petrology and geochemistry of a late Cretaceous granitoid suite, Santa Rosa mountain range, Humboldt County, Nevada (1993).
5	Starkel, W. A. Mapping, geologic evolution and petrogenesis of the McDermitt Caldera Center, northern Nevada & southern Oregon, USA. (2014).
6	Leeman, W. P., Menzies, M. A., Matty, D. J., & Embree, G. F. Strontium, neodymium and lead isotopic compositions of deep crustal xenoliths from the Snake River Plain: evidence for Archean basement. Earth Planet. Sci. Lett. 75, 4, 354–368 (1985).
7	Zindler, A., & Hart, S. R. Chemical Geodynamics. Ann. Rev. Earth Planet. Sci. 14, 1, 493–571 (1986).
8	Kurz, G. A., Schmitz, M. D., Northrup, C. J., & Vallier, T. L. Isotopic compositions of intrusive rocks from the Wallowa and Olds Ferry arc terranes of northeastern Oregon and western Idaho: Implications for Cordilleran evolution, lithospheric structure, and Miocene magmatism. Lithosphere 9, 2, 235 -264 (2017).
